# Supplementary material for: Drug–Drug Interactions with Oral Anticoagulants as Potentially Inappropriate Medications: Prevalence and Outcomes in Elderly Patients in Primary Care and Hospital Settings
Source: Pharmaceutics. 2022 Jul 5;14(7):1410. doi: 10.3390/pharmaceutics14071410 (PMC9325322; doi:10.3390/pharmaceutics14071410)
Supplement: Supplementary file 1 [file pharmaceutics-14-01410-s001.zip]

Archive with 1 entries (1 files):
- pharmaceutics-1751054-supplementary.pdf
